# Supplementary material for: Suitability mapping of native tree species in dry-hot valleys of Yunnan based on InVEST-MaxEnt coupled modeling: model validation framework with native tree species actual distribution and seed germination
Source: Front Plant Sci. 2025 Apr 25;16:1577623. doi: 10.3389/fpls.2025.1577623 (PMC12062750; doi:10.3389/fpls.2025.1577623)
Supplement: Supplementary file 1 [file Table1.xlsx]

## Sheet: Sheet1
	Table S1 Information on the native tree species and the results of Maxent models.
	Native tree species	Num	AUC	SD	The final environment variables used and their ranges
	Osteomeles schwerinae	79	0.96	0.004	BIO2(2.7/1.2), BIO3(19.6/0.8), BIO4(33.7/35), BIO5(0.1/0.5), BIO6(26.5/44.4), BIO12(17.2/17.6), BIO19(0.1/0.5)
	Phyllanthus emblica	15	0.974	0.001	BIO7(61.3/3.2), BIO11(37.3/93), BIO13(0.3/1.7), BIO15(1.0/2.1), BIO17(0.2/0)
	Quercus franchetii	40	0.963	0.002	BIO4(56.3/83.6), BIO5(2.8/8.6), BIO6(23.6/1.4), BIO13(1.4/0.6), BIO19(15.9/5.8)
	Sapindus delavayi	39	0.963	0.005	BIO2(0.7/0.2), BIO4(48.0/1.6), BIO5(1.8/0.9), BIO6(31.5/84.1), BIO13(6.8/1.9), BIO15(0.1/0.1), BIO19(11.1/11.1)
	Notes: Num, occurrence number of native tree species used in the Maxent model; AUC, the mean test AUC value of the ten replicates; SD, Standard deviation of AUC; BIO2, BIO3, BIO4, BIO5, BIO6, BIO7, BIO11, BIO12, BIO13, BIO15, BIO17 and BIO19, the relative contribution of these variables to the predicted habitat suitability of corresponding native tree species, with the value before “/” represents…
