# Supplementary material for: Suitability mapping of native tree species in dry-hot valleys of Yunnan based on InVEST-MaxEnt coupled modeling: model validation framework with native tree species actual distribution and seed germination
Source: Front Plant Sci. 2025 Apr 25;16:1577623. doi: 10.3389/fpls.2025.1577623 (PMC12062750; doi:10.3389/fpls.2025.1577623)
Supplement: Supplementary file 2 [file Table2.xlsx]

## Sheet: Sheet1
	Table S2 Habitat suitability of different land use types and relative sensitivity to threat factors in dry-hot valleys.
	Name	Habitat quality	Cropland	Impervious	Barren
	Cropland	0.4	0.2	0.6	0.5
	Forest	1	0.8	0.7	0.2
	Shrub	0.8	0.6	0.6	0.6
	Grassland	0.8	0.6	0.6	0.3
	Water	1	0.5	0.7	0.4
	Sonw/Ice	0.6	0	0	0
	Barren	0.1	0.1	0.2	0
	Impervious	0	0	0	0
	Wetland	0.8	0.2	0.7	0.5
