# Supplementary material for: Suitability mapping of native tree species in dry-hot valleys of Yunnan based on InVEST-MaxEnt coupled modeling: model validation framework with native tree species actual distribution and seed germination
Source: Front Plant Sci. 2025 Apr 25;16:1577623. doi: 10.3389/fpls.2025.1577623 (PMC12062750; doi:10.3389/fpls.2025.1577623)
Supplement: Supplementary file 3 [file Table3.xlsx]

## Sheet: Sheet1
	Table S3 Maximum distance over each threat affecting habitat quality and its weight of dry-hot valleys.
	Name	Max_Dist/km	Weight	Spatial decay type
	Cropland	3	0.6	Linear
	Impervious	5	1	Exponential
	Barren	5	0.3	Linear
