# Supplementary material for: Suitability mapping of native tree species in dry-hot valleys of Yunnan based on InVEST-MaxEnt coupled modeling: model validation framework with native tree species actual distribution and seed germination
Source: Front Plant Sci. 2025 Apr 25;16:1577623. doi: 10.3389/fpls.2025.1577623 (PMC12062750; doi:10.3389/fpls.2025.1577623)
Supplement: Supplementary file 4 [file Table4.xlsx]

## Sheet: Sheet1
	Table S4 Results of MaxEnt model optimisation parameters.
	Native tree species	FC	RM	Mean AUC ratio	Omission rate(5%)	AICc	Delta AICc	W_AICc
	Osteomeles schwerinae	LQ	1.9	1.72	0.026	4 145.56	0	0.21
	Phyllanthus emblica	PTH	2.3	1.92	0	1 219.17	0	0.89
	Quercus franchetii	LT	1.8	1.65	0.05	2 064.96	0	0.51
	Sapindus delavayi	LQ	0.5	1.85	0.04	2 692.20	0	0.12
	Notes: L is linear, Q is quadratic, P is product, T is threshold, H is hinge; FC is feature combination; RM is regularization multiplier; Mean AUC ratio is the mean AUC ratio; AICc is the information score of the model; Delta AICc is the difference in AICc scores between the best model and the model being compared; W_AICc is the AICc weights.
