# Supplementary material for: Suitability mapping of native tree species in dry-hot valleys of Yunnan based on InVEST-MaxEnt coupled modeling: model validation framework with native tree species actual distribution and seed germination
Source: Front Plant Sci. 2025 Apr 25;16:1577623. doi: 10.3389/fpls.2025.1577623 (PMC12062750; doi:10.3389/fpls.2025.1577623)
Supplement: Supplementary file 5 [file Table5.xlsx]

## Sheet: Sheet1
	Table S5 The area and change range of suitable areas for native tree species in the past, present and future, the degree of area change in each period is compared with the area in the Current period.
	Species	Region	Current area/km2	LIG		LGM		MID		2020-2039		2040-2059		2060-2079		2080-2099
				Area/km2	Change	Area/km2	Change	Area/km2	Change	Area/km2	Change	Area/km2	Change	Area/km2	Change	Area/km2	Change
	Osteomeles schwerinae	No	40213.6	8418.31	-0.79	5084.2	-0.87	16094.5	-0.6	10363.8	-0.74	9554.3	-0.76	8164.85	-0.8	8728.37	-0.78
		Low	38317.8	27306.9	-0.29	24500.1	-0.36	28251.1	-0.26	25297.1	-0.34	24668.7	-0.36	22343.4	-0.42	23626.8	-0.38
		Medium	36545.1	30819.1	-0.16	33133.6	-0.09	30724.9	-0.16	27405	-0.25	28772	-0.21	28032.8	-0.23	27981.7	-0.23
		High	90248.4	138781	0.54	142607	0.58	130254	0.44	142259	0.58	142330	0.58	146784	0.63	144988	0.61
	Phyllanthus emblica	No	55264.8	79469.1	0.44	59840.1	0.08	63440.9	0.15	51339.7	-0.07	68060.5	0.23	62650.6	0.13	73372.2	0.33
		Low	29842.4	42374.7	0.42	35263.2	0.18	37357.5	0.25	38063.8	0.28	25281.8	-0.15	31194.9	0.05	21658.4	-0.27
		Medium	37586.6	31932.2	-0.15	38198.6	0.02	32810.8	-0.13	32876.4	-0.13	20885.8	-0.44	22533.8	-0.4	16633.1	-0.56
		High	82631.1	51548.9	-0.38	72022.9	-0.13	71715.7	-0.13	83044.9	0.01	91096.7	0.1	88945.6	0.08	93661.2	0.13
	Quercus franchetii	No	83655.6	42695.6	-0.49	47522.9	-0.43	52299.5	-0.37	67425.7	-0.19	73474.3	-0.12	71118.1	-0.15	73761.5	-0.12
		Low	34816.4	52670.6	0.51	30831.3	-0.11	43338.9	0.24	45378.3	0.3	50863.9	0.46	48602.8	0.4	50904.1	0.46
		Medium	18011	38351.8	1.13	20912.4	0.16	26542.4	0.47	18904.5	0.05	14038.5	-0.22	15962	-0.11	16511.6	-0.08
		High	68841.9	71606.9	0.04	106058	0.54	83144	0.21	73616.3	0.07	66948.2	-0.03	69641.9	0.01	64147.6	-0.07
	Sapindus delavayi	No	60166.1	39193.4	-0.35	23061.2	-0.62	28043.5	-0.53	34008.2	-0.43	31126	-0.48	32394.7	-0.46	35274.2	-0.41
		Low	35419.2	32594	-0.08	27416.3	-0.23	30701.8	-0.13	23542.2	-0.34	23149.2	-0.35	23317.2	-0.34	22564.8	-0.36
		Medium	32727.9	30250.5	-0.08	31771.4	-0.03	29581.7	-0.1	27690.7	-0.15	31475.8	-0.04	31704.2	-0.03	29479.5	-0.1
		High	77011.7	103287	0.34	123076	0.6	116998	0.52	120084	0.56	119574	0.55	117909	0.53	118006	0.53
