# Supplementary material for: Suitability mapping of native tree species in dry-hot valleys of Yunnan based on InVEST-MaxEnt coupled modeling: model validation framework with native tree species actual distribution and seed germination
Source: Front Plant Sci. 2025 Apr 25;16:1577623. doi: 10.3389/fpls.2025.1577623 (PMC12062750; doi:10.3389/fpls.2025.1577623)
Supplement: Supplementary file 6 [file Table6.xlsx]

## Sheet: Sheet1
	Table S6 Intercepts (β0 ± 95% C.I.) and slopes (β1 ± 95% C.I.) of the linear regression functions that describe the relationships between future and current occurrence probabilities of four native tree species across dry-hot valleys.
	Time period	Osteomeles schwerinae		Phyllanthus emblica		Quercus franchetii		Sapindus delavayi
		β0	β1	β0	β1	β0	β1	β0	β1
	LIG	0.585 (±0.029)*	0.295 (±0.015)*	-0.212 (±0.011)*	1.144 (±0.057)*	0.538 (±0.027)*	0.425 (±0.021)*	0.196 (±0.010)*	0.740 (±0.037)*
	LGM	0.274 (±0.014)*	0.613 (±0.031)*	-0.043 (±0.002)*	0.970 (±0.048)*	0.552 (±0.028)*	0.375 (±0.019)*	0.372 (±0.019)*	0.570 (±0.028)*
	MID	0.139 (±0.007)*	0.763 (±0.038)*	-0.100 (±0.005)*	1.116 (±0.056)*	0.441 (±0.022)*	0.493 (±0.025)*	0.294 (±0.015)*	0.669 (±0.033)*
	2020-2039	0.551 (±0.028)*	0.279 (±0.014)*	0.289 (±0.014)*	0.620 (±0.031)*	0.470 (±0.023)*	0.494 (±0.025)*	0.302 (±0.015)*	0.649 (±0.032)*
	2040-2059	0.561 (±0.028)*	0.269 (±0.013)*	0.215 (±0.011)*	0.722 (±0.036)*	0.484 (±0.024)*	0.488 (±0.024)*	0.320 (±0.016)*	0.621 (±0.031)*
	2060-2079	0.563 (±0.028)*	0.265 (±0.013)*	0.424 (±0.021)*	0.482 (±0.024)*	0.430 (±0.022)*	0.530 (±0.026)*	0.314 (±0.016)*	0.634 (±0.032)*
	2080-2099	0.562 (±0.028)*	0.266 (±0.013)*	0.233 (±0.012)*	0.721 (±0.036)*	0.419 (±0.021)*	0.554 (±0.028)*	0.265 (±0.013)*	0.679 (±0.034)*
	Note: Values of both regression parameters are provided for the future occurrence probabilities estimated on the different climate change scenarios included in this study (three time periods at four radiative forcing levels each). An asterisk on the side of intercepts and slopes indicates that these values statistically differ from the theoretical values (0 and 1, respectively) expected if future…
