# Supplementary material for: Suitability mapping of native tree species in dry-hot valleys of Yunnan based on InVEST-MaxEnt coupled modeling: model validation framework with native tree species actual distribution and seed germination
Source: Front Plant Sci. 2025 Apr 25;16:1577623. doi: 10.3389/fpls.2025.1577623 (PMC12062750; doi:10.3389/fpls.2025.1577623)
Supplement: Supplementary file 7 [file Table7.xlsx]

## Sheet: Sheet1
	Table S7 Area of land use types in dry-hot valleys of Yunnan province from 1990 to 2020.
	Land type	1992		2002		2012		2022
		Area /km2	Proportion /%	Area /km2	Proportion /%	Area /km2	Proportion /%	Area /km2	Proportion /%
	Cropland	37218.8	18.13	35952.2	17.51	36317.1	17.69	38244.5	18.63
	Forest	137397	66.92	140425	68.39	141399	68.87	143091	69.69
	Shrub	5244.84	2.55	4484.08	2.18	5060.94	2.46	4600.48	2.24
	Grassland	23854	11.62	22784.4	11.1	20583.7	10.02	17146.4	8.35
	Water	943.02	0.46	997.63	0.49	1089.4	0.53	1257.59	0.61
	Sonw/Ice	200.19	0.1	140.97	0.068	134.07	0.065	142.87	0.07
	Barren	310.66	0.15	304.76	0.15	352.51	0.17	336.51	0.16
	Impervious	151.68	0.074	230.84	0.11	383.09	0.19	500.73	0.24
	Wetland	4.72	0.0023	4.66	0.0022	4.67	0.0022	4.74	0.0023
