# Supplementary material for: Suitability mapping of native tree species in dry-hot valleys of Yunnan based on InVEST-MaxEnt coupled modeling: model validation framework with native tree species actual distribution and seed germination
Source: Front Plant Sci. 2025 Apr 25;16:1577623. doi: 10.3389/fpls.2025.1577623 (PMC12062750; doi:10.3389/fpls.2025.1577623)
Supplement: Supplementary file 8 [file Table8.xlsx]

## Sheet: Sheet1
	Table S8 Suitable distribution of native tree species under different climate change scenarios.
	Species	Climate scenarios	Unsuitable area /km2	Percentage /%	Downsizing area /km2	Percentage /%	Expansion area /km2	Percentage /%	Stabilized area /km2	Percentage /%
	Osteomeles schwerinae	2020-2039	6730.08	3.28	3611.26	1.76	33385.6	16.26	161598	78.7
		2040-2059	6683.27	3.25	2850.77	1.39	33441.2	16.29	162350	79.07
		2060-2079	5643.46	2.75	2501.58	1.22	34481	16.79	162699	79.24
		2080-2099	5966.32	2.91	2742.37	1.34	34158.1	16.64	162458	79.12
	Phyllanthus emblica	2020-2039	41505.5	20.21	9834.97	4.79	13697.9	6.67	140286	68.32
		2040-2059	47551.8	23.16	20510.5	9.99	7651.85	3.73	129611	63.12
		2060-2079	42691	20.79	19960	9.72	12512.6	6.09	130161	63.39
		2080-2099	48872.6	23.8	24502.5	11.93	6330.99	3.08	125619	61.18
	Quercus franchetii	2020-2039	59982.3	29.21	7426.17	3.62	23601.8	11.49	114315	55.68
		2040-2059	62805.9	30.59	10649.7	5.19	20783	10.12	111086	54.1
		2060-2079	60932.2	29.68	10174.3	4.96	22656.7	11.03	111562	54.33
		2080-2099	62744	30.56	10998.1	5.36	20845	10.15	110738	53.93
	Sapindus delavayi	2020-2039	28122	13.7	5856.69	2.85	31958.6	15.56	139388	67.89
		2040-2059	26536.4	12.92	4571.91	2.23	33551.9	16.34	140665	68.51
		2060-2079	27251.1	13.27	5122.4	2.49	32837.2	15.99	140114	68.24
		2080-2099	29150.3	14.2	6097.17	2.97	30938	15.07	139139	67.77
