# Supplementary material for: Suitability mapping of native tree species in dry-hot valleys of Yunnan based on InVEST-MaxEnt coupled modeling: model validation framework with native tree species actual distribution and seed germination
Source: Front Plant Sci. 2025 Apr 25;16:1577623. doi: 10.3389/fpls.2025.1577623 (PMC12062750; doi:10.3389/fpls.2025.1577623)
Supplement: Supplementary file 9 [file Table9.xlsx]

## Sheet: Sheet1
	Table S9 Area statistics of various categories in the Yuanmou County and dry-hot valleys region.
	Type	Area /km2
		Dry-hot valleys region	Yuanmou country region
	Cropland stabilization ground type	19960.6	330.86
	Soil and water conservation stabilization ground type	135104	912.7
	Core area of native tree species in the dry-hot valleys	119845	1139.75
	Core planting araes	91307.5	752.6
	Planting of transitional areas	28537.8	387.14
	Planting of vacant areas	43796.8	227.05
