# Supplementary material for: Suitability mapping of native tree species in dry-hot valleys of Yunnan based on InVEST-MaxEnt coupled modeling: model validation framework with native tree species actual distribution and seed germination
Source: Front Plant Sci. 2025 Apr 25;16:1577623. doi: 10.3389/fpls.2025.1577623 (PMC12062750; doi:10.3389/fpls.2025.1577623)
Supplement: Supplementary file 10 [file Table10.xlsx]

## Sheet: Sheet1
	Table S10 Statistics on the actual area and actual distribution area of native tree species in Yuanmou County.
	Species	Actual area /km2	Actual distribution area /km2
	Osteomeles schwerinae	41.93	Xinhua township, Jiangyi township, Yangjie township
	Phyllanthus emblica	21.76	Laocheng township, Xinhua township, Wumao township, Yuanma township
	Quercus franchetii	94.45	Wumao township, Liangshan township, Jiangyi township, Xinhua township, Laocheng township
	Sapindus delavayi	0.11	Jiangbian township, Wumao township, Jiangyi township
